# Supplementary material for: Environmental and maternal factors shaping tonsillar microbiota development in piglets
Source: BMC Microbiol. 2022 Sep 26;22:224. doi: 10.1186/s12866-022-02625-8 (PMC9513891; doi:10.1186/s12866-022-02625-8)
Supplement: Supplementary file 1 — Additional file 1: Table S1. Metadata on the sows included in the study. [file 12866_2022_2625_MOESM1_ESM.xlsx]

## Sheet: Sow_metadata
Sow_ID	Parity	Sow_vaccination	Maternity_room	Maternity_pen	Expected_birth	Date_birth	Date_weaning	Total_born	Born_live	Dead_before_day_1	Dead_after_day_1	Total_dead	Crossfostering_net	Piglets_weaned
S185	2	Vaccine	R4	R4P1	2020-02-21	2020-02-20	2020-03-18	15	15	0	0	0		15
S184	2	Vaccine	R4	R4P2	2020-02-21	2020-02-22	2020-03-18	20	16	0	0	0		16
S335	0	Vaccine	R4	R4P3	2020-02-20	2020-02-17	2020-03-18	16	12	0	5			7
S189	2	Control	R4	R4P4	2020-02-20	2020-02-20	2020-03-18	15	14	2	0	2		12
S169	2	Control	R4	R4P5	2020-02-20	2020-02-18	2020-03-18	15	14	0	3	3		11
S263	1	Control	R4	R4P6	2020-02-21	2020-02-22	2020-03-18	17	17	0	4	4	-1	12
S268	1	Vaccine	R4	R4P7	2020-02-21	2020-02-20	2020-03-18	7	7	0	0	0		7
S705	6	Control	R4	R4P8	2020-02-20	2020-02-22	2020-03-18	16	14	0	1	1	-1	12
S940	4	Control	R5	R5P2	2020-02-20	2020-02-22	2020-03-18	25	24	7	1	8	-4	12
S908	4	Control	R5	R5P3	2020-02-20	2020-02-18	2020-03-18	13	11	0	1	1		10
S949	4	Control	R5	R5P4	2020-02-20	2020-02-17	2020-03-18	20	18	0	2	2	-1	15
S191	2	Control	R5	R5P5	2020-02-21	2020-02-23	2020-03-18	16	15	0	0	0		14
S947	4	Vaccine	R5	R5P8	2020-02-20	2020-02-24	2020-03-18	21	18	0	3	3	-2	13
S950	4	Vaccine	R6	R6P1	2020-02-20	2020-02-20	2020-03-18	21	21	1	1	2	-4	15
S953	4	Control	R6	R6P2	2020-02-20	2020-02-19	2020-03-18	20	17	0	1	1	-2	14
S872	5	Vaccine	R6	R6P3	2020-02-20	2020-02-20	2020-03-18	18	18	0	3	3		15
S721	6	Control	R6	R6P4	2020-02-20	2020-02-20	2020-03-18	18	18	3	2	5		13
S826	5	Vaccine	R6	R6P5	2020-02-20	2020-02-19	2020-03-18	18	14	0	0	0		14
S878	5	Vaccine	R6	R6P6	2020-02-20	2020-02-23	2020-03-18	19	19	4	0	4		15
S870	5	Control	R6	R6P7	2020-02-20	2020-02-23	2020-03-18	15	15	0	0	0		14
S881	5	Control	R6	R6P8	2020-02-20	2020-02-22	2020-03-18	17	17	2	1	3		14
