# Supplementary material for: Environmental and maternal factors shaping tonsillar microbiota development in piglets
Source: BMC Microbiol. 2022 Sep 26;22:224. doi: 10.1186/s12866-022-02625-8 (PMC9513891; doi:10.1186/s12866-022-02625-8)
Supplement: Supplementary file 2 — Additional file 2: Table S2. Detailed content of the ingredients used in the different diets used in the study. [file 12866_2022_2625_MOESM2_ESM.xlsx]

## Sheet: Sheet1
Gestation diet			Lactation diet			Creep diet			Weaner I diet
INGREDIENTS	%		INGREDIENTS	%		INGREDIENTS	%		INGREDIENTS	%
Corn	8		Barley	10		Potato protein	1.3		barley	47
Wheat	14.5		Wheat	28		Barley	16		wheat	16.1
Barley	28		Corn	8		Corn	13.33		oat hulls	3
palmkernal meal	6		Oat hulls	2		Oat flakes	10		wheat middling	5.7
Wheat middling’s	21.9		Wheat middling	16		Coconut oil	1.5		linseed	2
Soybean hulls	4.1		Linseed	1.5		Soybean meal	3.9		Soybean meal	4.4
rapeseed meal	4.5		Palmkernal meal	2		Milk powder skimmed	2.5		soya protein concentrate	8
Sugar beet pulp	5		Rapeseed meal	1.64		Soybean oil	1.75		potato protein	1
Molasses	3		Soybean powder	8.22		Sugar	3.2		sugarbeet pulp	2
Linseed	1		Soybean hulls	2.25		Wheat	18.62		palmkernal fatty acids	0.7
Palm oil	0.3		Sunflowerseed meal	3		Wheat middling	6.2		Soybean oil	1.2
fish oil	0.3		Molasses	3		Monocalcium phosphate	1.26		whey powder	4
Limestone	0.93		Sugar beet pulp	2		Premix	3.21		monocalcium phosphate	0.68
Sodium bicarbonate	0.68		Bread meal	5		Whey powder sweet	10		salt	0.61
Monocalcium phosphate	0.11		Soybean oil	1.5		Salt	0.33		premix	3.7
Premix	1.68		Fish oil	0.3		Soycomil (spc)	4.2
			Lecithin	0.97		Wheat gluten meal	1.4
			Limestone	1.16		Sodium bicarbonate	0.1
			Monocalcium phosphate	0.48		Fish oil	0.5
			Sodium bicarbonate	0.14		Limestone	0.7
			Salt	0.49
			Premix	2.44
NUTRIENTS	g/Kg		NUTRIENTS	g/Kg		NUTRIENTS	g/Kg		NUTRIENTS	g/Kg
Moisture	116.5		Moisture	111.6		Moisture	10.3		Moisture	101.4
Crude Protein	121.1		Crude Protein	153.2		Crude protein	167		Crude Protein	161.7
Ash	49.9		Ash	62.2		Ash	53.9		Ash	47.6
Crude Fibre	79.5		Crude Fibre	60		Crude fibre	23.6		Crude Fibre	48.2
Sugar	48.4		Sugar	53.7		Sugar	135.8		Sugar	61.1
Crude Fat	44		Crude Fat	55.9		Fat	65.4		Crude Fat	55
Starch	340.4		Starch	340		Starch	342.7		Starch	366
Kcal/kg, NE	2230		Kcal/kg, NE	2291		Kcal/kg, NE	2271		Kcal/kg, NE	2271
SID_LYSs	5		SID_LYS	7.9		SID_LYS	11.07		SID_LYS	10.1
SID_METs	1.8		SID_MET	2.32		SID_Met	3.87		SID_MET	3.6
SID_M+Cs	3.5		SID_M+C	4.43		SID_Met+Cys	6.42		SID_M+C	5.82
Ca	6.2		Ca	9.08					Ca	4.8
P	4.9		P	5.56					P	5.3
Na	2.2		Na	2.7					Na	2.8
Cl	1.73		Cl	5.5					Cl	6.1
K	8.23		K	8.68					K	7.5
meq, dEB	260		meq, dEB	190					meq, dEB	147
mg/kg, Cu	21.6		mg/kg, Cu	21.7					mg/kg, Cu	147
mg/kg, Zn	140		mg/kg, Zn	138					mg/kg, Zn	130
