# Supplementary material for: Environmental and maternal factors shaping tonsillar microbiota development in piglets
Source: BMC Microbiol. 2022 Sep 26;22:224. doi: 10.1186/s12866-022-02625-8 (PMC9513891; doi:10.1186/s12866-022-02625-8)
Supplement: Supplementary file 3 — Additional file 3: Table S3. Metadata on the piglets included in the study. [file 12866_2022_2625_MOESM3_ESM.xlsx]

## Sheet: Sample_metadata
Pig_ID	Sex	Sow_ID	Nursery_room	Nursery_pen	BW_relative	BW_kg	WW_kg	PW_kg	Daily_growth_post_weaning
P7119	Female	S335	R2	R2P07	LBW	0.84	5.22	9.9	212.727
P7122	Female	S335	R2	R2P07	NBW	0.85	5.8	12.1	286.364
P7126	Male	S335	R2	R2P07	HBW	1.13	6.11	12.4	285.909
P7136	Male	S949	R3	R3P03	LBW	1.1	6.49	13.1	300.455
P7146	Male	S949	R3	R3P03	NBW	1.36	8.13	16.9	398.636
P7150	Male	S949	R3	R3P03	HBW	1.63	9.11	18.7	435.909
P7157	Male	S169	R1	R1P01	HBW	2.02	12.01	21.3	422.273
P7158	Male	S169	R1	R1P01	LBW	0.81	7.35	11.4	184.091
P7159	Female	S169	R1	R1P01	NBW	1.32	7.95	15.4	338.636
P7171	Female	S908	R3	R3P01	LBW	0.87	8.07	16.7	392.273
P7174	Female	S908	R3	R3P01	NBW	1.43	9.71	18.6	404.091
P7179	Male	S908	R3	R3P01	HBW	1.94	11.91	21.7	445
P7183	Male	S826	R2	R2P08	LBW	0.87	5.68	10.9	237.273
P7189	Female	S826	R2	R2P08	HBW	1.84	9.33	17	348.636
P7194	Male	S826	R2	R2P08	NBW	1.46	8.17	15.5	333.182
P7204	Female	S953	R3	R3P04	LBW	1.07	7.53	13.4	266.818
P7212	Female	S953	R3	R3P04	HBW	1.58	9.9	15	231.818
P7213	Female	S953	R3	R3P04	NBW	1.29	7.82	16.7	403.636
P7240	Male	S721	R2	R2P02	LBW	1.01	4.42	9.5	230.909
P7244	Male	S721	R2	R2P02	HBW	1.63	9.14	16.3	325.455
P7249	Male	S721	R2	R2P02	NBW	1.45	5.39	12.1	305
P7262	Male	S872	R2	R2P09	HBW	1.73	8.88	15.7	310
P7268	Female	S872	R2	R2P09	LBW	1.27	7.74	14.2	293.636
P7272	Female	S872	R2	R2P09	NBW	1.41	8.05	16	361.364
P7276	Male	S950	R3	R3P10	LBW	0.92	5.41	11	254.091
P7283	Male	S950	R3	R3P10	NBW	1.16	6.3	13.8	340.909
P7290	Female	S950	R3	R3P10	HBW	1.33	7.34	13	257.273
P7314	Male	S268	R1	R1P10	HBW	1.97	10	19.1	413.636
P7315	Female	S268	R1	R1P10	NBW	1.7	10.91	19.4	385.909
P7316	Male	S268	R1	R1P10	LBW	1.54	9.18	18.1	405.455
P7321	Female	S189	R1	R1P02	LBW	0.86	5.93	11.8	266.818
P7326	Male	S189	R1	R1P02	HBW	1.51	9.52	15.6	276.364
P7330	Male	S189	R1	R1P02	NBW	1.19	7.53	14.6	321.364
P7341	Female	S185	R1	R1P09	LBW	1.4	7.91	14.6	304.091
P7345	Female	S185	R1	R1P09	NBW	1.67	7.27	15	351.364
P7346	Male	S185	R1	R1P09	HBW	1.96	8.51	17.3	399.545
P7786	Female	S184	R1	R1P08	LBW	1.23	6.92	13.5	299.091
P7789	Female	S184	R1	R1P08	NBW	1.55	6.46	13.5	320
P7794	Female	S184	R1	R1P08	HBW	1.7	7.8	16.1	377.273
P7811	Male	S263	R1	R1P04	NBW	1.18	5.94	11.9	270.909
P7813	Male	S263	R1	R1P04	LBW	0.99	4.76	9.2	201.818
P7814	Male	S263	R1	R1P04	HBW	1.5	5.84	9.9	184.545
P7823	Male	S705	R2	R2P01	LBW	1.14	8.45	14.9	293.182
P7824	Female	S705	R2	R2P01	HBW	1.88	10.14	17.2	320.909
P7828	Female	S705	R2	R2P01	NBW	1.35	8.71	15	285.909
P7854	Female	S940	R3	R3P02	LBW	1.11	8.47	15.2	305.909
P7860	Male	S940	R3	R3P02	HBW	1.83	10.74	16.8	275.455
P7868	Male	S940	R3	R3P02	NBW	1.43	8.16	16.1	360.909
P7897	Male	S881	R2	R2P04	NBW	1.52	5.77	11.7	269.545
P7900	Male	S881	R2	R2P04	HBW	1.85	8.6	14.9	286.364
P7906	Female	S881	R2	R2P04	LBW	1.17	4.68	11.6	314.545
P7911	Female	S878	R2	R2P10	LBW	0.98	5.33	10.8	248.636
P7913	Female	S878	R2	R2P10	NBW	1.35	7.91	15.5	345
P7914	Female	S878	R2	R2P10	HBW	1.81	6.77	13.2	292.273
P7991	Female	S870	R2	R2P03	LBW	1.03	6.16	10.9	215.455
P7996	Male	S870	R2	R2P03	NBW	1.7	10.02	17	317.273
P8003	Female	S870	R2	R2P03	HBW	2.27	10.52	18.8	376.364
P8007	Male	S191	R1	R1P03	HBW	1.69	8.27	13.3	228.636
P8013	Female	S191	R1	R1P03	NBW	1.54	9.25	13.7	202.273
P8014	Male	S191	R1	R1P03	LBW	1.36	8.31	15	304.091
P8022	Female	S947	R3	R3P09	NBW	1.63	8.51	16.7	372.273
P8027	Female	S947	R3	R3P09	LBW	1.26	5.27	10.8	251.364
P8033	Male	S947	R3	R3P09	HBW	1.94	7.92	14.9	317.273
