# Supplementary material for: Environmental and maternal factors shaping tonsillar microbiota development in piglets
Source: BMC Microbiol. 2022 Sep 26;22:224. doi: 10.1186/s12866-022-02625-8 (PMC9513891; doi:10.1186/s12866-022-02625-8)
Supplement: Supplementary file 5 — Additional file 5: Table S5. ANOVA results for Shannon, InvSimpson, Chao1, and PD alpha diversity metrics. [file 12866_2022_2625_MOESM5_ESM.xlsx]

## Sheet: Shannon
Group	Df	Sum Sq	Mean_Sq	F_value	Pr(>F)	Timepoint	metric
BW_kg	1	0.28	0.28	5.89	0.02	Week 0	Shannon
BW_relative	2	0.24	0.12	2.56	0.09
Sex	1	0.04	0.04	0.89	0.35
Maternity_room	2	0.04	0.02	0.4	0.67
Parity_group	1	0.05	0.05	1.15	0.29
Sow_vaccination	1	0.09	0.09	1.87	0.18
Sow_ID	16	1.35	0.08	1.78	0.07
Daily_growth_pre_weaning	1	0.08	0.08	1.76	0.19
Daily_growth_post_weaning	1	0.01	0.01	0.23	0.64
Residuals	36	1.7	0.05	NA	NA
BW_kg	1	0.01	0.01	0.22	0.64	Week 1
BW_relative	2	0.17	0.09	1.93	0.16
Sex	1	0.05	0.05	1.03	0.32
Maternity_room	2	0.55	0.28	6.23	0
Parity_group	1	0.21	0.21	4.63	0.04
Sow_vaccination	1	0.03	0.03	0.7	0.41
Sow_ID	16	1.93	0.12	2.73	0.01
Daily_growth_pre_weaning	1	0.07	0.07	1.53	0.22
Daily_growth_post_weaning	1	0.18	0.18	4.07	0.05
Residuals	36	1.6	0.04	NA	NA
BW_kg	1	0.04	0.04	0.5	0.48	Week 3
BW_relative	2	0.23	0.11	1.64	0.21
Sex	1	0.1	0.1	1.41	0.24
Maternity_room	2	0.14	0.07	1	0.38
Parity_group	1	0.24	0.24	3.45	0.07
Sow_vaccination	1	0	0	0.01	0.92
Sow_ID	16	1.68	0.11	1.5	0.15
Daily_growth_pre_weaning	1	0	0	0.04	0.84
Daily_growth_post_weaning	1	0.06	0.06	0.84	0.37
Residuals	36	2.53	0.07	NA	NA
BW_kg	1	0	0	0.08	0.78	Week 5
BW_relative	2	0.01	0.01	0.12	0.88
Sex	1	0.11	0.11	1.83	0.18
Maternity_room	2	0.5	0.25	4.31	0.02
Parity_group	1	0.02	0.02	0.4	0.53
Sow_vaccination	1	0.03	0.03	0.51	0.48
Sow_ID	16	1.02	0.06	1.09	0.4
Daily_growth_pre_weaning	1	0.02	0.02	0.38	0.54
Daily_growth_post_weaning	1	0	0	0.02	0.88
Residuals	36	2.1	0.06	NA	NA

## Sheet: InvSimpson
Group	Df	Sum Sq	Mean_Sq	F_value	Pr(>F)	Timepoint	metric
BW_kg	1	427.48	427.48	4.96	0.03	Week 0	InvSimpson
BW_relative	2	919.31	459.65	5.33	0.01
Sex	1	1.94	1.94	0.02	0.88
Maternity_room	2	294.55	147.27	1.71	0.2
Parity_group	1	12.03	12.03	0.14	0.71
Sow_vaccination	1	228.71	228.71	2.65	0.11
Sow_ID	16	5518.16	344.88	4	0
Daily_growth_pre_weaning	1	148.06	148.06	1.72	0.2
Daily_growth_post_weaning	1	103	103	1.19	0.28
Residuals	36	3103.88	86.22	NA	NA
BW_kg	1	16.08	16.08	0.17	0.68	Week 1
BW_relative	2	38.95	19.47	0.21	0.81
Sex	1	0.05	0.05	0	0.98
Maternity_room	2	2281.57	1140.79	12.07	0
Parity_group	1	320.43	320.43	3.39	0.07
Sow_vaccination	1	34.52	34.52	0.37	0.55
Sow_ID	16	4811.01	300.69	3.18	0
Daily_growth_pre_weaning	1	364.08	364.08	3.85	0.06
Daily_growth_post_weaning	1	641.52	641.52	6.79	0.01
Residuals	36	3403.75	94.55	NA	NA
BW_kg	1	25.74	25.74	0.12	0.73	Week 3
BW_relative	2	776.59	388.29	1.83	0.18
Sex	1	375.03	375.03	1.77	0.19
Maternity_room	2	531.61	265.8	1.25	0.3
Parity_group	1	1000.18	1000.18	4.71	0.04
Sow_vaccination	1	85.19	85.19	0.4	0.53
Sow_ID	16	5740.02	358.75	1.69	0.09
Daily_growth_pre_weaning	1	104.04	104.04	0.49	0.49
Daily_growth_post_weaning	1	40.07	40.07	0.19	0.67
Residuals	36	7638.79	212.19	NA	NA
BW_kg	1	84.97	84.97	0.49	0.49	Week 5
BW_relative	2	104.91	52.45	0.3	0.74
Sex	1	141.34	141.34	0.81	0.37
Maternity_room	2	934.35	467.17	2.68	0.08
Parity_group	1	289.93	289.93	1.66	0.21
Sow_vaccination	1	72.98	72.98	0.42	0.52
Sow_ID	16	5429.82	339.36	1.94	0.05
Daily_growth_pre_weaning	1	3.08	3.08	0.02	0.9
Daily_growth_post_weaning	1	8.46	8.46	0.05	0.83
Residuals	36	6282.61	174.52	NA	NA

## Sheet: Chao1
Group	Df	Sum Sq	Mean_Sq	F_value	Pr(>F)	Timepoint	metric
BW_kg	1	30428.9	30428.9	2.16	0.15	Week 0	Chao1
BW_relative	2	37965	18982.5	1.35	0.27
Sex	1	12145.1	12145.1	0.86	0.36
Maternity_room	2	19489.3	9744.64	0.69	0.51
Parity_group	1	3956.55	3956.55	0.28	0.6
Sow_vaccination	1	80.94	80.94	0.01	0.94
Sow_ID	16	243436	15214.7	1.08	0.41
Daily_growth_pre_weaning	1	9727.72	9727.72	0.69	0.41
Daily_growth_post_weaning	1	587.56	587.56	0.04	0.84
Residuals	36	507384	14094	NA	NA
BW_kg	1	10355.9	10355.9	1.52	0.23	Week 1
BW_relative	2	42197.8	21098.9	3.1	0.06
Sex	1	9696.37	9696.37	1.43	0.24
Maternity_room	2	14694.6	7347.28	1.08	0.35
Parity_group	1	4484.18	4484.18	0.66	0.42
Sow_vaccination	1	375.59	375.59	0.06	0.82
Sow_ID	16	93156.8	5822.3	0.86	0.62
Daily_growth_pre_weaning	1	468.91	468.91	0.07	0.79
Daily_growth_post_weaning	1	24092.5	24092.5	3.54	0.07
Residuals	36	244739	6798.29	NA	NA
BW_kg	1	4319.12	4319.12	0.3	0.59	Week 3
BW_relative	2	9599.88	4799.94	0.33	0.72
Sex	1	16844.6	16844.6	1.15	0.29
Maternity_room	2	12297.6	6148.83	0.42	0.66
Parity_group	1	25859.5	25859.5	1.77	0.19
Sow_vaccination	1	3821.53	3821.53	0.26	0.61
Sow_ID	16	264794	16549.6	1.13	0.36
Daily_growth_pre_weaning	1	5102.12	5102.12	0.35	0.56
Daily_growth_post_weaning	1	49900.1	49900.1	3.42	0.07
Residuals	36	525387	14594.1	NA	NA
BW_kg	1	3106.31	3106.31	0.13	0.72	Week 5
BW_relative	2	997.41	498.7	0.02	0.98
Sex	1	5123.97	5123.97	0.22	0.64
Maternity_room	2	130493	65246.6	2.83	0.07
Parity_group	1	16195.2	16195.2	0.7	0.41
Sow_vaccination	1	1734.93	1734.93	0.08	0.79
Sow_ID	16	143928	8995.48	0.39	0.98
Daily_growth_pre_weaning	1	11405.2	11405.2	0.49	0.49
Daily_growth_post_weaning	1	8056.55	8056.55	0.35	0.56
Residuals	36	829744	23048.5	NA	NA

## Sheet: PD
Group	Df	Sum Sq	Mean_Sq	F_value	Pr(>F)	Timepoint	metric
BW_kg	1	106.53	106.53	2.76	0.11	Week 0	PD
BW_relative	2	79.68	39.84	1.03	0.37
Sex	1	45.46	45.46	1.18	0.29
Maternity_room	2	62.84	31.42	0.81	0.45
Parity_group	1	0.39	0.39	0.01	0.92
Sow_vaccination	1	7.48	7.48	0.19	0.66
Sow_ID	16	847.01	52.94	1.37	0.21
Daily_growth_pre_weaning	1	11.25	11.25	0.29	0.59
Daily_growth_post_weaning	1	0.86	0.86	0.02	0.88
Residuals	36	1391.34	38.65	NA	NA
BW_kg	1	62.89	62.89	3.62	0.07	Week 1
BW_relative	2	87.87	43.94	2.53	0.09
Sex	1	31.97	31.97	1.84	0.18
Maternity_room	2	22.66	11.33	0.65	0.53
Parity_group	1	4.71	4.71	0.27	0.61
Sow_vaccination	1	0.73	0.73	0.04	0.84
Sow_ID	16	280.02	17.5	1.01	0.47
Daily_growth_pre_weaning	1	0.55	0.55	0.03	0.86
Daily_growth_post_weaning	1	67.89	67.89	3.91	0.06
Residuals	36	625.14	17.36	NA	NA
BW_kg	1	9.36	9.36	0.26	0.61	Week 3
BW_relative	2	35.58	17.79	0.49	0.61
Sex	1	19.03	19.03	0.53	0.47
Maternity_room	2	32.08	16.04	0.45	0.64
Parity_group	1	69.33	69.33	1.93	0.17
Sow_vaccination	1	7.81	7.81	0.22	0.64
Sow_ID	16	681.64	42.6	1.18	0.33
Daily_growth_pre_weaning	1	24.38	24.38	0.68	0.42
Daily_growth_post_weaning	1	112.75	112.75	3.13	0.09
Residuals	36	1294.94	35.97	NA	NA
BW_kg	1	16.81	16.81	0.26	0.61	Week 5
BW_relative	2	9.91	4.95	0.08	0.93
Sex	1	10.12	10.12	0.16	0.7
Maternity_room	2	418.81	209.41	3.21	0.05
Parity_group	1	89.83	89.83	1.38	0.25
Sow_vaccination	1	3.67	3.67	0.06	0.81
Sow_ID	16	654.02	40.88	0.63	0.84
Daily_growth_pre_weaning	1	51.45	51.45	0.79	0.38
Daily_growth_post_weaning	1	9.54	9.54	0.15	0.7
Residuals	36	2346.9	65.19	NA	NA
