# Supplementary material for: Environmental and maternal factors shaping tonsillar microbiota development in piglets
Source: BMC Microbiol. 2022 Sep 26;22:224. doi: 10.1186/s12866-022-02625-8 (PMC9513891; doi:10.1186/s12866-022-02625-8)
Supplement: Supplementary file 6 — Additional file 6: Table S6. PERMANOVA results for Bray-Curtis, weighted and unweighted UniFrac, and Jaccard beta diversity metrics. [file 12866_2022_2625_MOESM6_ESM.xlsx]

## Sheet: Bray-Curtis
Group	Df	SumsOfSqs	MeanSqs	F.Model	R2	Pr(>F)	Timepoint	Metric
BW_kg	1	0.106	0.106	1.654	0.015	0.037	week 0	Bray-Curtis
BW_relative_numeric	2	0.208	0.104	1.616	0.029	0.01
Sex	1	0.13	0.13	2.014	0.018	0.007
Maternity_room	2	0.584	0.292	4.537	0.081	0
Parity_group	1	0.315	0.315	4.889	0.044	0
Sow_vaccination	1	0.183	0.183	2.848	0.025	0
Sow_ID	16	3.261	0.204	3.165	0.451	0
Daily_growth_pre_weaning	1	0.082	0.082	1.266	0.011	0.161
Daily_growth_post_weaning	1	0.042	0.042	0.655	0.006	0.915
Residuals	36	2.318	0.064	NA	0.321	NA
Total	62	7.229	NA	NA	1	NA
BW_kg	1	0.087	0.087	1.244	0.014	0.145	week 1
BW_relative_numeric	2	0.199	0.1	1.419	0.032	0.018
Sex	1	0.104	0.104	1.476	0.016	0.04
Maternity_room	2	0.409	0.204	2.915	0.065	0
Parity_group	1	0.219	0.219	3.117	0.035	0
Sow_vaccination	1	0.165	0.165	2.352	0.026	0
Sow_ID	16	2.463	0.154	2.195	0.39	0
Daily_growth_pre_weaning	1	0.051	0.051	0.727	0.008	0.894
Daily_growth_post_weaning	1	0.094	0.094	1.335	0.015	0.099
Residuals	36	2.525	0.07	NA	0.4	NA
Total	62	6.316	NA	NA	1	NA
BW_kg	1	0.097	0.097	1.208	0.015	0.183	week 3
BW_relative_numeric	2	0.173	0.086	1.077	0.027	0.308
Sex	1	0.153	0.153	1.911	0.024	0.005
Maternity_room	2	0.338	0.169	2.109	0.053	0
Parity_group	1	0.166	0.166	2.069	0.026	0.004
Sow_vaccination	1	0.088	0.088	1.104	0.014	0.289
Sow_ID	16	2.262	0.141	1.765	0.357	0
Daily_growth_pre_weaning	1	0.116	0.116	1.45	0.018	0.054
Daily_growth_post_weaning	1	0.063	0.063	0.792	0.01	0.794
Residuals	36	2.884	0.08	NA	0.455	NA
Total	62	6.341	NA	NA	1	NA
BW_kg	1	0.094	0.094	1.011	0.013	0.428	week 5
BW_relative_numeric	2	0.189	0.095	1.016	0.027	0.427
Sex	1	0.102	0.102	1.098	0.015	0.302
Maternity_room	2	0.438	0.219	2.354	0.063	0
Parity_group	1	0.219	0.219	2.356	0.031	0
Sow_vaccination	1	0.161	0.161	1.727	0.023	0.011
Sow_ID	16	2.268	0.142	1.524	0.324	0
Daily_growth_pre_weaning	1	0.097	0.097	1.045	0.014	0.382
Daily_growth_post_weaning	1	0.086	0.086	0.922	0.012	0.582
Residuals	36	3.349	0.093	NA	0.478	NA
Total	62	7.003	NA	NA	1	NA

## Sheet: Weighted UniFrac
Group	Df	SumsOfSqs	MeanSqs	F.Model	R2	Pr(>F)	Timepoint	Metric
BW_kg	1	0.004	0.004	1.968	0.015	0.06	week 0	Weighted UniFrac
BW_relative_numeric	2	0.01	0.005	2.647	0.041	0.003
Sex	1	0.004	0.004	1.983	0.015	0.06
Maternity_room	2	0.016	0.008	4.4	0.068	0
Parity_group	1	0.009	0.009	5.149	0.04	0
Sow_vaccination	1	0.005	0.005	2.991	0.023	0.008
Sow_ID	16	0.118	0.007	4.085	0.507	0
Daily_growth_pre_weaning	1	0.002	0.002	1.085	0.008	0.34
Daily_growth_post_weaning	1	0	0	0.205	0.002	0.997
Residuals	36	0.065	0.002	NA	0.279	NA
Total	62	0.232	NA	NA	1	NA
BW_kg	1	0.003	0.003	1.206	0.014	0.259	week 1
BW_relative_numeric	2	0.005	0.002	1.042	0.025	0.389
Sex	1	0.003	0.003	1.244	0.015	0.234
Maternity_room	2	0.008	0.004	1.881	0.045	0.006
Parity_group	1	0.005	0.005	2.488	0.03	0.007
Sow_vaccination	1	0.004	0.004	1.656	0.02	0.064
Sow_ID	16	0.072	0.005	2.078	0.396	0
Daily_growth_pre_weaning	1	0.001	0.001	0.644	0.008	0.823
Daily_growth_post_weaning	1	0.003	0.003	1.547	0.018	0.096
Residuals	36	0.078	0.002	NA	0.429	NA
Total	62	0.183	NA	NA	1	NA
BW_kg	1	0.003	0.003	1.008	0.014	0.388	week 3
BW_relative_numeric	2	0.007	0.003	1.239	0.034	0.222
Sex	1	0.006	0.006	2.208	0.03	0.028
Maternity_room	2	0.009	0.004	1.58	0.043	0.073
Parity_group	1	0.006	0.006	2.238	0.03	0.038
Sow_vaccination	1	0.003	0.003	1.052	0.014	0.364
Sow_ID	16	0.065	0.004	1.513	0.328	0.002
Daily_growth_pre_weaning	1	0.003	0.003	0.992	0.013	0.401
Daily_growth_post_weaning	1	0.001	0.001	0.544	0.007	0.863
Residuals	36	0.097	0.003	NA	0.487	NA
Total	62	0.2	NA	NA	1	NA
BW_kg	1	0.003	0.003	0.794	0.011	0.606	week 5
BW_relative_numeric	2	0.005	0.002	0.73	0.02	0.781
Sex	1	0.002	0.002	0.631	0.008	0.786
Maternity_room	2	0.012	0.006	1.945	0.052	0.023
Parity_group	1	0.01	0.01	3.212	0.043	0.007
Sow_vaccination	1	0.008	0.008	2.613	0.035	0.017
Sow_ID	16	0.075	0.005	1.483	0.319	0.004
Daily_growth_pre_weaning	1	0.004	0.004	1.312	0.018	0.198
Daily_growth_post_weaning	1	0.002	0.002	0.787	0.011	0.611
Residuals	36	0.114	0.003	NA	0.484	NA
Total	62	0.235	NA	NA	1	NA

## Sheet: Unweighted UniFrac
Group	Df	SumsOfSqs	MeanSqs	F.Model	R2	Pr(>F)	Timepoint	Metric
BW_kg	1	0.161	0.161	1.181	0.018	0.129	week 0	Unweighted UniFrac
BW_relative_numeric	2	0.26	0.13	0.955	0.03	0.588
Sex	1	0.161	0.161	1.188	0.019	0.12
Maternity_room	2	0.31	0.155	1.138	0.035	0.128
Parity_group	1	0.133	0.133	0.977	0.015	0.483
Sow_vaccination	1	0.183	0.183	1.346	0.021	0.046
Sow_ID	16	2.367	0.148	1.088	0.271	0.056
Daily_growth_pre_weaning	1	0.138	0.138	1.012	0.016	0.374
Daily_growth_post_weaning	1	0.114	0.114	0.841	0.013	0.854
Residuals	36	4.895	0.136	NA	0.561	NA
Total	62	8.721	NA	NA	1	NA
BW_kg	1	0.14	0.14	1.11	0.017	0.188	week 1
BW_relative_numeric	2	0.299	0.15	1.186	0.036	0.056
Sex	1	0.128	0.128	1.014	0.016	0.402
Maternity_room	2	0.314	0.157	1.246	0.038	0.019
Parity_group	1	0.153	0.153	1.211	0.019	0.091
Sow_vaccination	1	0.129	0.129	1.024	0.016	0.377
Sow_ID	16	2.269	0.142	1.124	0.276	0.004
Daily_growth_pre_weaning	1	0.103	0.103	0.813	0.012	0.94
Daily_growth_post_weaning	1	0.137	0.137	1.086	0.017	0.227
Residuals	36	4.542	0.126	NA	0.553	NA
Total	62	8.215	NA	NA	1	NA
BW_kg	1	0.123	0.123	0.946	0.015	0.601	week 3
BW_relative_numeric	2	0.268	0.134	1.031	0.032	0.339
Sex	1	0.128	0.128	0.985	0.015	0.473
Maternity_room	2	0.281	0.141	1.082	0.033	0.195
Parity_group	1	0.143	0.143	1.098	0.017	0.225
Sow_vaccination	1	0.122	0.122	0.938	0.014	0.613
Sow_ID	16	2.426	0.152	1.166	0.286	0
Daily_growth_pre_weaning	1	0.153	0.153	1.18	0.018	0.115
Daily_growth_post_weaning	1	0.155	0.155	1.19	0.018	0.103
Residuals	36	4.681	0.13	NA	0.552	NA
Total	62	8.482	NA	NA	1	NA
BW_kg	1	0.134	0.134	0.965	0.015	0.48	week 5
BW_relative_numeric	2	0.249	0.125	0.9	0.028	0.786
Sex	1	0.107	0.107	0.771	0.012	0.97
Maternity_room	2	0.464	0.232	1.675	0.052	0.002
Parity_group	1	0.18	0.18	1.303	0.02	0.072
Sow_vaccination	1	0.128	0.128	0.925	0.014	0.609
Sow_ID	16	2.326	0.145	1.05	0.263	0.179
Daily_growth_pre_weaning	1	0.138	0.138	0.997	0.016	0.416
Daily_growth_post_weaning	1	0.125	0.125	0.906	0.014	0.66
Residuals	36	4.984	0.138	NA	0.564	NA
Total	62	8.835	NA	NA	1	NA

## Sheet: Jaccard
Group	Df	SumsOfSqs	MeanSqs	F.Model	R2	Pr(>F)	Timepoint	Metric
BW_kg	1	0.205	0.205	1.496	0.016	0.026	week 0	Jaccard
BW_relative_numeric	2	0.378	0.189	1.381	0.029	0.014
Sex	1	0.226	0.226	1.651	0.018	0.009
Maternity_room	2	0.867	0.433	3.163	0.067	0
Parity_group	1	0.44	0.44	3.216	0.034	0
Sow_vaccination	1	0.307	0.307	2.244	0.024	0
Sow_ID	16	5.289	0.331	2.413	0.41	0
Daily_growth_pre_weaning	1	0.16	0.16	1.169	0.012	0.181
Daily_growth_post_weaning	1	0.111	0.111	0.812	0.009	0.827
Residuals	36	4.931	0.137	NA	0.382	NA
Total	62	12.916	NA	NA	1	NA
BW_kg	1	0.169	0.169	1.16	0.014	0.164	week 1
BW_relative_numeric	2	0.367	0.184	1.262	0.031	0.029
Sex	1	0.196	0.196	1.346	0.017	0.038
Maternity_room	2	0.655	0.328	2.251	0.056	0
Parity_group	1	0.345	0.345	2.373	0.029	0
Sow_vaccination	1	0.284	0.284	1.953	0.024	0
Sow_ID	16	4.22	0.264	1.812	0.358	0
Daily_growth_pre_weaning	1	0.118	0.118	0.812	0.01	0.881
Daily_growth_post_weaning	1	0.176	0.176	1.21	0.015	0.122
Residuals	36	5.24	0.146	NA	0.445	NA
Total	62	11.771	NA	NA	1	NA
BW_kg	1	0.177	0.177	1.111	0.015	0.235	week 3
BW_relative_numeric	2	0.353	0.176	1.107	0.03	0.193
Sex	1	0.25	0.25	1.57	0.021	0.008
Maternity_room	2	0.566	0.283	1.777	0.048	0
Parity_group	1	0.285	0.285	1.788	0.024	0.002
Sow_vaccination	1	0.173	0.173	1.084	0.015	0.272
Sow_ID	16	3.905	0.244	1.532	0.331	0
Daily_growth_pre_weaning	1	0.207	0.207	1.297	0.018	0.06
Daily_growth_post_weaning	1	0.135	0.135	0.845	0.011	0.81
Residuals	36	5.734	0.159	NA	0.487	NA
Total	62	11.783	NA	NA	1	NA
BW_kg	1	0.181	0.181	1.017	0.014	0.412	week 5
BW_relative_numeric	2	0.359	0.18	1.011	0.028	0.429
Sex	1	0.186	0.186	1.047	0.015	0.344
Maternity_room	2	0.681	0.341	1.919	0.054	0
Parity_group	1	0.355	0.355	1.998	0.028	0
Sow_vaccination	1	0.259	0.259	1.46	0.02	0.015
Sow_ID	16	3.924	0.245	1.381	0.309	0
Daily_growth_pre_weaning	1	0.184	0.184	1.036	0.014	0.376
Daily_growth_post_weaning	1	0.175	0.175	0.985	0.014	0.488
Residuals	36	6.392	0.178	NA	0.503	NA
Total	62	12.695	NA	NA	1	NA
